# Supplementary material for: Establishment of a Human Immunocompetent 3D Tissue Model to Enable the Long-Term Examination of Biofilm–Tissue Interactions
Source: Bioengineering (Basel). 2024 Feb 15;11(2):187. doi: 10.3390/bioengineering11020187 (PMC10885984; doi:10.3390/bioengineering11020187)
Supplement: Supplementary file 1 [file bioengineering-11-00187-s001.zip]

Archive with 2 entries (2 files):
- Semi_Auto_IHC_Thresholding_GrayLevel.m
- supplementary_bioengineering-2841096.pdf
